# Supplementary material for: Superconformal Electrodeposition of Cobalt into Micron-Scale Trench with Alkynol Derivatives
Source: Materials (Basel). 2025 Apr 10;18(8):1747. doi: 10.3390/ma18081747 (PMC12029023; doi:10.3390/ma18081747)
Supplement: Supplementary file 1 [file materials-18-01747-s001.zip]

Archive with 1 entries (1 files):
- materials-3523365-supplementary.pdf
